# Supplementary material for: Dynamics of genome evolution in facultative symbionts of aphids
Source: Environ Microbiol. 2010 Aug;12(8):2060–9. doi: 10.1111/j.1462-2920.2009.02085.x (PMC2955975; doi:10.1111/j.1462-2920.2009.02085.x)
Supplement: Supplementary file 5 [file emi0012-2060-SD5.xls]

## Sheet: Table_S1_454_stats
Table S1. Identity of pyrosequencing contigs from R. insecticola str. LSR1
	total length (bp)	%G+C	no. contigs	mean contig coverage1	no. reads	% assembled reads
B. aphidicola	641695	26	12	16.2	44631	0.284565
pLeu	7495	25.9	3	11.6	344
pTrp	3656	30.5	1	82	1244
mtDNA	15092	14.8	6	710	9223	0.0567849
R. insecticola [100% to BACs]	1296581	43.2	442	10.62	71283	0.469597
pRINLSR1	31565	44.8	1	38.1	4989
putatively R. insecticola	589377	44.2	200	11.5	24627	0.151625
putatively A. pisum	316158	34.5	1131	4.7	6079	0.0374277
1Estimated coverage depth of 454 reads for the assembled contigs assuming a mean read length of 241 bp.
2Mean coverage >2 kb, single copy contigs. Uncorrected value (50.3X) inflated by multicopy repeats.
