# Supplementary material for: Dynamics of genome evolution in facultative symbionts of aphids
Source: Environ Microbiol. 2010 Aug;12(8):2060–9. doi: 10.1111/j.1462-2920.2009.02085.x (PMC2955975; doi:10.1111/j.1462-2920.2009.02085.x)
Supplement: Supplementary file 6 [file emi0012-2060-SD6.xls]

## Sheet: Ri_Hd_pathways
	Hd	Ri	gene		Hd	Ri	gene		Hd	Ri	gene
Amino acids				Vitamins and cofactors				Thiamine (B1) (cont.)
Homoserine (from ASP)				Coenzyme A					x	1	thiL			present
	x	1	thrA		x	1	coaA		x		dxs		y	confirmed
	x		asd		x		dfp				thiH			pseudo.
			lysC		x	1	coaD				thiG			present in
Lysine (from Homoserine)					x	1	coaE				thiM			454 data
	x	1	dapA	S-adenosylmethionine (SAM)				FAD (B2)					y?	unc. 454
	x	1	dapB		x		metK		x		ribA			pseudo.
	x	1	dapD	Biotin					x	1	ribD			absent
			argD		x		bioF		x	1	ribB			differences
	x	1	dapE		x	1	bioA		x	1	ribE
	x	1	dapF		x	y	bioD		x		ribC
	x		lysA		x		bioB		x	1	ribF
Threonine (from Homoserine)					x	y	bioH	NAD (B3)
	x	1	thrB		x	y	bioC		x	1	nadB
	x	1	thrC		x		mioC		x	1	nadA
	x	1	thrA	Heme o					x	1	nadC
Alanine (from CYS)					x		gltX		x	1	nadD
	x	1	iscS		x		hemA		1		nadE
Aspartate (from GLU)					x		hemL	Pyridoxal 5'-phosphate (B6)
	x	1	aspC		x	1	hemB				epd
Glutamine (from GLU)					x	1	hemC		x	1	pdxB
		1	glnA		x	1	hemD		x		serC
Glutamate (from PRO)					x		hemE		x	1	pdxA
	x	1	putA		x		hemF		x		dxs
Glycine (from SER)					x	1	hemN		x	1	pdxJ
	x	1	glyA		x	1	hemG		x		pdxH
Serine (from glycerate-3-P)					x		hemH	Folate (B9)
	x		serC		x		cyoE		x	1	folE
	x		serA	Thiamine (B1)							nudB
			serB				thiFS		x		folB
Asparagine (from ASP)					x		iscS		x	1	folK
	x		asnB				thiC		x	1	folP
Proline (from pyrroline-5-carboxylate)						1	thiD		x	1	pabA
	x	1	proC				thiE		x		pabB
							thiK				pabC
Folate (B9) cont.				Isoprenoids (UPP,OPP)				Peptidoglycan
	x	1	folC		x		dxs		x	1	murA
	x	1	folA		x	1	dxr		x	1	murB
	x	x	folD		x	1	ispD		x	1	murC
	x	1	purN		x		ispE		x	1	murD
	x	1	glyA		x	1	ispG		x	1	murE
	x		purU		x	1	ispH		x	1	murF
	x	1	lpd		x		ispA		x	1	mraY
	x		thyA		x	1	ispU		x	1	murG
Chorismate					x	1	ispB		x	1	murI
	x	1	aroH	Spermidine					x	1	ddl
	x	1	aroB		x	y	speD	Lipid A precursor
	x	1	aroQ		x	1	speE		x	1	lpxA
	x		aroE	Putrescine					x	1	lpxC
			aroD		x		speA		x	1	lpxD
	x	1	aroK				speB		x	1	lpxH
	x		aroA		x		aguA		x	1	lpxB
	x	1	aroC		x		aguB		x		lpxK
Ubiquinone (UBQ)
	x		ubiC	Cellular components				Nucleotides
	x		ubiA	Fatty acid biosynthesis				Pyrimidines
	x	1	ubiX		x	1	accD		x	1	carA
	x	1	ubiD		x	1	accB		x	1	carB
	x	1	ubiB		x	1	accC				pyrI
	x	1	ubiG		x	1	accA		x	1	pyrB
	x	1	ubiH		x	1	fabD		x	1	pyrC
	x	1	ubiE		x		fabB		x		pyrD
	x		ubiF		x	1	fabH		x	1	pyrE
	x	1	ubiG		x	y	fabF		x		pyrF
Fe-S cluster				Fatty acid elongation					x	1	pyrH
	x		sufS		x	1	fabZ		x	1	pyrG
	x		sufE		x		fabA				nudI
	x		sufB		x	1	fabG		x		dut
	x		sufC		x		fabI		x		dcd
	x		sufD						x	1	tmk
	x		sufA
Purines				Glycolsis cont.				ATP synthase
	x	1	purF		x		pgk		x		atpB
	x		purD		x	1	gpm		x		atpE
			purT			1	ytjC		x		atpF
	x	1	purL		x	1	eno		x		atpH
	x	1	purM		x		pyk		x		atpA
	x		purK	acetyl-CoA biosynthesis					x	1	atpG
	x		purE		x	1	aceE		x	1	atpD
	x	1	purC		x	1	aceF		x	1	atpC
	x		purH		x	1	lpd	NAD phosphorylation
	x	1	purB	TCA cycle					x	1	nadK
	x	1	purA		x	1	gltA		x	1	pfkA
	x		adk		x		acn	NADH dehydrogenase I
	x	1	guaB		x	1	icd		x	1	nuoN
	x	1	guaA		x		sucA		x	1	nuoA
	x	1	gmk		x		sucB		x	1	nuoB
	x	1	nrdA		x		sucC		x	1	nuoC
	x	1	nrdB		x		sucD		x	1	nuoH
	x		ndk		x		sdhA		x	1	nuoI
					x		sdhB		x	1	nuoJ
Central metabolism					x		sdhC		x	1	nuoK
Pentose phosphate pathway					x		sdhD		x	1	nuoL
	x	1	rpe		x		fum		x	1	nuoM
	x	1	tkt		x	1	mdh		x	1	nuoE
	x	1	tal				mqo		x	1	nuoF
	x		rpi	Cytochrome bo terminal oxidase					x	1	nuoG
	x	1	zwf		x		cyoB	NADH dehydrogenase II
	x	1	pgl		x		cyoE			x	ndh
	x	1	gnd		x		cyoD	Lactate (from pyruvate)
Glycolsis					x		cyoC		x		pykF
	x	x	pgi		x		cyoA		x		ldhA
	x	1	pfk	Cytochrome bd-I terminal oxidase				Acetate (from acetyl-CoA)
	y	y	fbp			y	cydA		x	x	pta
	x		fba			x	cydB		x	x	ackA
	x		tpiA
	x	1	gapA
Heat Shock Regulon				DNA replication (cont.)				DNA repair and recombination (cont.)
	x	1	groEL(mopA)			x	priC		x	x	uvrD
	x	1	groES(mopB)		x	x	ssb			x	xerD
	x	1	dnaK		x	x	topA
	x	1	dnaJ			x	topB	Amino acid transporters
	x	1	grpE			x	recQ	Arginine
	x		ibpA		x		dnaG		x		artPMQI
	x		ibpB		x		diaA	Glycine
	x	1	lon	DNA repair and recombination					x	x	glnHQP
	x		hslU		x		phr	Glutamate/Aspartate
	x		hslV		x	x	ung		y		gltP
	x	1	clpP				nfo	Glutamate
	x	1	clpX		x	x	xth			x	gltS
	x	1	htpX		x		rep	Leucine, Valine, Isoleucine
	x	1	htpG		x	x	mfd		x	x	brnQ
	x	1	gapA		x		nth	Lysine
	x	1	ftsJ		x		ligA		x	x	lysP
	x	1	hflB		x		mutH	Methionine
	x		miaA		x		mutL		x	x	metIQN
	x		degP			x	mutM	Phenylalanine, Tryptophan, Tyrosine
	x		rpoD		x	x	mutS		x	x	aroP
	x		rpoH		x	x	mutT	Proline
DNA replication					x		mutY		x	x	proY
	x	x	dnaA		x	x	recA	Proline
	x	x	dnaB		x	x	recB		x	x	putP
	x	x	dnaE		x	x	recC	Serine
	x	x	dnaN		x	x	recD		x	x	sdaC
	x	x	dnaQ		x	x	recG	Tyrosine
	x		dnaX		x	x	recJ		x		tyrP
	x	x	holA			x	rmuC	Serine, Alanine, Glycine
	x	x	holB		x	x	ruvA				cycA
	x	x	holC		x	x	ruvB	Cysteine/Glutathione
	x		holD		x	x	ruvC				cydCD
			holE		x	x	uvrA	Polar AA
	x	x	polA		x	x	uvrB		x		HDEF_0002,3,4
	x	x	priA		x	x	uvrC
Vitamins and cofactors				Carbon uptake
Putrescine import				Glucose PTS
			potGHIF		x		ptsIHG, crr
Hemin				Fructose PTS
	x	y	hmuRSTUV		x		ptsIH, fruAB
Pantothenate				Mannose PTS
	x	x	panF		x		ptsIH, manXYZ
Thiamine				Ascorbate PTS
	x		thiPQ, tbpA				ptsIH, ulaAC
				N-acetylglucosamine
Other transporters							ptsIH, nagE
Lipoproteins				Glycerol
	x	x	lolCDE				glpF
Protein export
	x		tolABRQ,pal
Peptides
	y?		sapFDCBA
General Secretory Pathway
	x	y	gspFGHIJKLMDE
Mn2+/Zn2+
	x	x	znuABC
PO43-
	x	y	pstABCS
PO43-
		x	pitA
Na2+/2H+
	x	y	nha
Ni2+/Co2+/Mg2+
	y	x	corB
K+/H+ export
			kefBG
