# Supplementary material for: Dynamics of genome evolution in facultative symbionts of aphids
Source: Environ Microbiol. 2010 Aug;12(8):2060–9. doi: 10.1111/j.1462-2920.2009.02085.x (PMC2955975; doi:10.1111/j.1462-2920.2009.02085.x)
Supplement: Supplementary file 7 [file emi0012-2060-SD7.xls]

## Sheet: Table_S3_islands
Table S3. Summary of genomic islands inserted into the R. insecticola str. LSR1 genome
					G+C %			CDS
	scaffold / contig	start	stop	length (bp)	mean	D1	total	intact	y	flanked by repeat2	description
Phage islands
1	1	146146	148090	1945	48.32	5.92	3	3	0	+/+	exonuclease, hypothetical
2	1	436110	441415	5306	50.83	8.43	8	5	3	+/-	terminase, holin, lysozyme, inactivated ISRin3
3	2	150531	159190	8660	40.28	-2.12	13	10	3	tRNA/tRNA	integrase (2), repressor, regulation
4	3	66188	70254	4067	43.84	1.44	8	7	1	-/-	integrase, repressor, regulation
5	3	129482	133177	3696	43.32	0.92	4	3	1	+/+	primase, regulation
6	3	138771	153127	14357	45.23	2.83	13	13	0	tRNA/-	tail proteins (3), lysozyme, entire ISRin3
7	3	198115	202604	4490	41.84	-0.56	13	10	3	+/tRNA	replication, regulation, integrase, ISRin4
8	4	87634	88259	626	41.05	-1.35	2	2	0	-/-	hypothetical
9	4	232087	232842	756	36.77	-5.63	2	2	0	-/-	hypothetical, repressor
Flageller islands
1	1	331010	336541	5532	40.42	-1.98	6	6	0	-/-	flgLKI, flhA, ISRin1
2	3	596590	605205	8616	40.07	-2.33	9	9	0	-/-	lafA, fliDSKLA,motAB
3	67	235	5917	5683	40.4	-2	5	5	0	?/?	fliM,unk, fliEFG
T3SS islands
1	4	281231	303252	22022	43.2	0.8	4	4	0	-/-	sseBCDE,ssaH,ykgG,ssaJKLMVNOQRSTU - SPI-2
2	301	1	2160	2160	40.08	-2.32	2	2	0	?/-	spaRS - SPI-1
3	1551	2547	8538	5992	39.62	-2.78	3	3	0	-/?	ssaBCD - SPI-2
4	1614	1	5036	5036	37.47	-4.93	4	4	0	?/?	invGE, sicA, spiB - SPI-1
Plasmid contig
1	1	305927	307606	1680	47.2	4.8	3	1	2	+/-	traWC,trbI
2	191	1	4979	4979	44.35	1.95	8	8	0	?/?	virB6-9, T4SS – pEU30
3	1521	1802	5384	3583	48.5	6.1	4	0	4	?/?	virB1-4, T4SS – pEU30
1Difference between the genome and island G+C%. 2 Presence (+) or absence (-) of repeat element or tRNA US or DS of island.
