# Supplementary material for: Dynamics of genome evolution in facultative symbionts of aphids
Source: Environ Microbiol. 2010 Aug;12(8):2060–9. doi: 10.1111/j.1462-2920.2009.02085.x (PMC2955975; doi:10.1111/j.1462-2920.2009.02085.x)
Supplement: Supplementary file 8 [file emi0012-2060-SD8.xls]

## Sheet: Table_S4_IS_elements
Table S4. Major classes of R. insecticola insertion sequences (IS) identified in BAC scaffolds
			inverted
	entire	partial	repeat (bp)	length (bp)	G+C%	ORFs
ISRins1	50	10	27	920	38.59	2
ISRins2	8	16	24	890	44.94	2
ISRins3	6	27	–	1421	49.89	1
ISRins4	3	0	18	876	44.29	2
ISRins5	0	4	19	693–1154	44.885	1
ISRins6	2	2	25	2055	46.52	2
other IS CDS	10	21
